# Supplementary material for: Biofunctionalization of Porous Titanium Oxide through Amino Acid Coupling for Biomaterial Design
Source: Materials (Basel). 2023 Jan 13;16(2):784. doi: 10.3390/ma16020784 (PMC9865921; doi:10.3390/ma16020784)
Supplement: Supplementary file 1 [file materials-16-00784-s001.zip]

Archive with 1 entries (1 files):
- materials-2165406-supplementary.pdf
